# Supplementary material for: Whole genome resequencing reveals an association of ABCC4 variants with preaxial polydactyly in pigs
Source: BMC Genomics. 2020 Mar 30;21:268. doi: 10.1186/s12864-020-6690-1 (PMC7106734; doi:10.1186/s12864-020-6690-1)
Supplement: Supplementary file 1 — Additional file 1: Table S1. Information of all samples and their genome resequencing data characteristics. [file 12864_2020_6690_MOESM1_ESM.xlsx]

## Sheet: Table S1
Additional file 1: Table S1. Information of all samples and their genome resequencing data characteristics.
Groups	Sample ID	Raw Base (G)	Clean Base (G)	Effective Rate (%)	Error Rate (%)	Raw Reads	Clean Reads	Unmapped Reads	Uncovered Bases	Q20 (%)	Q30 (%)	GC Content (%)	Genome Coverage (%)	Sequencing Depth (X)
PPD affected	F0-4	105.81	105.57	99.78	0.04	705381070	703804172	54153475	290570879	94.47	87.94	43.09	88.81	38.34
	F1-a1	84.88	84.25	99.26	0.07	565867366	561686376	39747240	292993963	91.98	83.28	39.48	88.72	30.92
	F1-a2	98.53	97.83	99.29	0.07	656866883	652226136	45471624	292261245	92.38	83.96	39.22	88.74	35.81
	F1-a3	87.2	86.67	99.39	0.07	581334489	577773516	40927747	300420074	92.32	83.89	37.7	88.43	31.77
Normal	F0-1	87.34	86.75	99.32	0.07	582267567	578336818	39712832	291736974	91.61	82.56	39.54	88.76	31.88
	F1-a4	103.2	102.42	99.24	0.07	688032613	682822718	45492338	291509489	91.94	83.33	40	88.77	37.87
	F1-b1	103.99	103.87	99.89	0.05	693258460	692486172	51615695	289107771	93.2	85.36	42.64	88.87	37.8
	F1-b2	89.99	89.84	99.83	0.05	599946436	598921018	46635957	289455229	93.57	85.75	42.64	88.85	32.62
	F1-b3	95.81	95.71	99.89	0.05	638765124	638043726	47126380	289820335	93.27	85.4	42.61	88.84	34.9
	F1-b4	85.02	84.96	99.93	0.04	566832404	566428118	44697203	289831085	94.74	87.88	43.1	88.84	30.81
	F1-b5	100.37	100.27	99.9	0.05	669127812	668461832	49278834	289890931	93.53	85.87	42.66	88.84	36.56
	F1-b6	94.92	94.72	99.79	0.06	632780888	631474558	49672298	289591261	93.25	85.24	42.72	88.85	34.34
	F1-b7	98.27	98.17	99.9	0.05	655139002	654484450	48965914	289795240	93.7	86.09	42.71	88.84	35.74
	F1-b8	98.11	97.92	99.81	0.06	654064040	652796444	51568413	289144237	92.92	84.69	42.56	88.86	35.49
	F1-b9	79.85	79.79	99.93	0.04	532312802	531931016	39715619	290609767	94.81	87.99	43.02	88.81	29.06
	F1-b10	96.34	96.18	99.83	0.05	642245718	641175462	49524708	289868101	93.33	85.44	42.52	88.84	34.92
	F1-b11	84.65	84.59	99.93	0.04	564350094	563932792	42314457	290788707	94.83	88.04	42.99	88.8	30.81
	Average	93.7812	93.5006	99.7006	0.0547059	6.2521e+08	6.2334e+08	4.62718e+07	2.91023e+08	93.2853	85.4535	41.7176	88.7924	34.0965
