# Supplementary material for: Whole genome resequencing reveals an association of ABCC4 variants with preaxial polydactyly in pigs
Source: BMC Genomics. 2020 Mar 30;21:268. doi: 10.1186/s12864-020-6690-1 (PMC7106734; doi:10.1186/s12864-020-6690-1)
Supplement: Supplementary file 2 — Additional file 2: Table S2. Distribution and annotation of SNPs identified in this study. ENCODE indicate that the SNPs which were located in the homologous sequences of human counterparts have ENCODE annotations; Motif indicates that the SNPs which were located in the homologous sequences of transcription factor DNA-binding motifs of human counterparts; UTR, untranslated regions; CDS, coding sequence. [file 12864_2020_6690_MOESM2_ESM.xlsx]

## Sheet: Table S2
Additional file 2: Table S2. Distribution and annotation of SNPs identified in this study.
Chr	Conserved domain	ENCODE	Motif	Intergenic region	Intron	UTR	CDS	Total SNPs
1	44940	4829868	7700	771687	336728	5402	6807	6003132
2	34340	4248900	7010	661496	261503	5599	8761	5227609
3	30379	3738223	6464	628245	248451	5762	6661	4664185
4	31364	3320105	5015	557024	208763	3316	4231	4129818
5	25672	2911679	4225	456578	229890	3865	5056	3636965
6	32104	3529953	5957	573545	240133	5304	6396	4393392
7	30627	4015644	6860	536827	217492	4413	6113	4817976
8	25352	1870222	2919	574110	188622	2922	3069	2667216
9	30234	2920767	4533	538526	220860	3637	5933	3724490
10	21218	2099531	3135	515644	165574	2265	2689	2810056
11	19982	1498602	2192	456982	104506	1435	1655	2085354
12	19423	3440588	5667	295816	162508	4193	6072	3934267
13	31729	2787556	4299	801178	256636	3876	4890	3890164
14	29762	3918127	6366	558150	278270	4647	5965	4801287
15	28843	2382349	3695	561457	175658	2270	3351	3157623
16	19680	1723317	2485	441459	129648	1781	2005	2320375
17	15306	2250071	3582	320027	131546	2503	2736	2725771
18	13277	1339444	2092	228060	119136	1611	1739	1705359
X	32306	1677780	1711	508981	105895	2108	2976	2331757
Y	0	0	0	931	318	7	81	1337
Total	516538	54502726	85907	9986723	3782137	66916	87186	69028133
ENCODE indicate that the SNPs which were located in the homologous sequences of human counterparts have ENCODE annotations; Motif indicates that the SNPs which were located in the homologous sequences of transcription factor DNA-binding motifs of human counterparts; UTR, untranslated regions; CDS, coding sequence.
