# Supplementary material for: Whole genome resequencing reveals an association of ABCC4 variants with preaxial polydactyly in pigs
Source: BMC Genomics. 2020 Mar 30;21:268. doi: 10.1186/s12864-020-6690-1 (PMC7106734; doi:10.1186/s12864-020-6690-1)
Supplement: Supplementary file 3 — Additional file 3: Table S3. The highly remarkable regions (XP-EHH > 2) with annotation. [file 12864_2020_6690_MOESM3_ESM.xlsx]

## Sheet: Table S3
Additional file 3: Table S3. The highly remarkable regions (XP-EHH>2) with annotation.
Region	SNPs	Mean XP-EHH	Gene on left	Gene	Gene on right
chr1:18224748-18226236	31	2.07486	PPP1R14C	ULBP1	PCMT1
chr1:25946593-25946593	1	2.10148	NMBR	-	CITED2
chr1:114389819-114390040	5	2.08721	C18orf54	-	C18ORF26
chr5:36128138-36128632	15	2.17066	MDM2	-	CPSF6
chr6:65952084-265952084	1	2.02271	PLOD1	MFN2	MIIP
chr7:113253975-113253975	1	2.1198	ENSSSCG00000023038	-	FLRT2
chr8:141918410-141925958	120	2.20253	PTPN13	-	MARK10
chr11:58109777-58109942	4	2.20052	SPRY2	-	SNRNP27
chr11:70791884-70808251	28	2.10941	SOX21	ABCC4	ENSSSCG00000009497
chr11:71047194-71842853	913	2.27919	SOX21	ABCC4	ENSSSCG00000009497
chr13:8826229-8826769	22	2.31489	SATB1	-	ZNF385D
chr14:40387881-40387881	1	2.03036	TBX5	-	RBM19
chr14:147883191-147883220	2	2.10286	C10orf90	-	DOCK1
chr15:143117933-143122199	70	2.04192	CCL20	DAW1	SPHKAP
chr15:153443075-153508861	118	2.1917	TWIST2,HDAC4	-	NDUFA10
chr17:4307488-4307631	3	2.00674	MSR1	-	FGF20
