# Supplementary material for: Whole genome resequencing reveals an association of ABCC4 variants with preaxial polydactyly in pigs
Source: BMC Genomics. 2020 Mar 30;21:268. doi: 10.1186/s12864-020-6690-1 (PMC7106734; doi:10.1186/s12864-020-6690-1)
Supplement: Supplementary file 4 — Additional file 4: Table S4. The highly differentiated windows based on whole-genome SNPs. Chr: Chromosome; Win_Start: Window’s Start; Win_End: Window’s End; N_SNPs: Number of SNPs. [file 12864_2020_6690_MOESM4_ESM.xlsx]

## Sheet: Table S4
Additional file 4: Table S4. The highly differentiated windows based on whole-genome SNPs.
Chr	Win_Start	Win_End	N_SNPs	Weighted_FST	Mean_FST
2	12028001	12038000	10	0.685915	0.495951
2	12032001	12042000	15	0.696398	0.505008
2	12034001	12044000	14	0.706828	0.507246
4	3678001	3688000	24	0.862566	0.824832
4	3680001	3690000	24	0.862566	0.824832
4	3682001	3692000	24	0.862566	0.824832
4	3684001	3694000	25	0.875575	0.831838
4	3686001	3696000	17	0.89823	0.845752
4	138826001	138836000	24	0.632773	0.478968
4	138896001	138906000	26	0.675328	0.462877
4	138898001	138908000	22	0.702227	0.50683
4	138900001	138910000	14	0.710068	0.476728
7	121360001	121370000	12	0.862683	0.680651
7	121362001	121372000	10	1	1
7	121364001	121374000	10	1	1
7	121366001	121376000	20	0.791922	0.493482
7	122072001	122082000	21	0.792873	0.588961
7	122074001	122084000	21	0.792873	0.588961
7	122076001	122086000	20	0.900479	0.751019
7	122078001	122088000	20	0.89588	0.746293
7	122080001	122090000	20	0.925551	0.880862
7	122082001	122092000	16	0.753889	0.49241
7	122084001	122094000	22	0.613525	0.384395
7	122090001	122100000	42	0.804687	0.526433
7	122092001	122102000	35	0.851275	0.608083
7	122094001	122104000	32	0.889438	0.660315
7	122096001	122106000	29	0.840611	0.692106
7	122098001	122108000	41	0.739072	0.516164
7	122808001	122818000	14	0.620753	0.414879
7	124686001	124696000	17	0.73687	0.484771
8	126642001	126652000	20	0.621287	0.461811
8	126644001	126654000	18	0.664463	0.50883
8	126646001	126656000	12	0.811348	0.724742
8	126648001	126658000	16	0.717319	0.605663
10	74344001	74354000	10	0.929389	0.81838
10	74352001	74362000	10	0.980279	0.883533
10	74354001	74364000	11	0.969501	0.921053
10	74356001	74366000	24	0.961607	0.85487
10	74358001	74368000	25	0.963623	0.860675
10	74360001	74370000	25	0.963623	0.860675
10	74362001	74372000	23	0.959354	0.84856
10	74364001	74374000	14	0.958418	0.813235
10	74382001	74392000	22	0.611176	0.426335
10	74384001	74394000	22	0.611176	0.426335
10	74386001	74396000	20	0.606332	0.43009
11	70802001	70812000	74	0.697061	0.532242
11	70804001	70814000	57	0.812092	0.716411
11	70806001	70816000	64	0.875063	0.797882
11	70808001	70818000	66	0.88761	0.82047
11	70810001	70820000	61	0.911622	0.86659
11	70812001	70822000	48	0.907653	0.853424
11	70814001	70824000	45	0.877425	0.809459
11	70816001	70826000	30	0.822475	0.735034
11	70818001	70828000	32	0.820064	0.749067
11	70820001	70830000	36	0.830691	0.765014
11	70822001	70832000	32	0.694001	0.60697
11	70824001	70834000	32	0.696158	0.602213
11	70826001	70836000	32	0.696158	0.602213
11	70828001	70838000	14	0.627463	0.515854
11	71060001	71070000	27	0.670385	0.555912
11	71062001	71072000	27	0.670385	0.555912
11	71064001	71074000	34	0.608149	0.460925
11	82166001	82176000	13	0.619427	0.584947
11	82168001	82178000	20	0.613671	0.59353
11	82170001	82180000	20	0.613671	0.59353
11	82172001	82182000	16	0.718402	0.684406
12	37846001	37856000	15	0.603929	0.22996
13	1926001	1936000	12	0.98822	0.905983
13	1928001	1938000	15	0.990723	0.924786
13	1930001	1940000	15	0.990723	0.924786
13	1932001	1942000	22	1	1
13	1934001	1944000	22	1	1
13	1936001	1946000	11	1	1
13	2152001	2162000	15	0.603929	0.22996
13	20722001	20732000	15	0.675074	0.588826
13	20724001	20734000	15	0.675074	0.588826
13	20726001	20736000	15	0.675074	0.588826
13	20728001	20738000	15	0.675074	0.588826
13	20730001	20740000	12	0.699791	0.612993
14	106001	116000	10	0.688308	0.258679
14	108001	118000	10	0.688308	0.258679
14	112001	122000	10	0.748039	0.241079
14	102070001	102080000	31	0.602337	0.62568
14	102072001	102082000	41	0.611245	0.609959
15	85886001	85896000	14	0.638077	0.47636
15	85888001	85898000	11	0.699873	0.579811
15	85890001	85900000	11	0.699873	0.579811
15	153416001	153426000	18	0.691809	0.400875
15	153418001	153428000	13	0.736813	0.486295
15	153420001	153430000	10	0.752437	0.579697
17	25796001	25806000	17	0.98365	0.981804
17	25798001	25808000	20	0.942752	0.9312
17	25800001	25810000	20	0.942752	0.9312
17	25802001	25812000	13	0.910602	0.894154
17	25804001	25814000	13	0.910602	0.894154
17	25830001	25840000	10	0.954916	0.90948
17	25832001	25842000	17	0.974075	0.946753
17	25834001	25844000	23	0.980997	0.960643
17	25836001	25846000	25	0.98255	0.963792
17	25838001	25848000	24	1	1
17	25840001	25850000	23	0.981553	0.947393
17	25842001	25852000	13	0.966604	0.906926
X	144114001	144124000	41	0.650475	0.248033
X	144122001	144132000	44	0.674831	0.260377
Chr: Chromosome; Win_Start: Window’s Start; Win_End: Window’s End; N_SNPs: Number of SNPs.
