# Supplementary material for: Whole genome resequencing reveals an association of ABCC4 variants with preaxial polydactyly in pigs
Source: BMC Genomics. 2020 Mar 30;21:268. doi: 10.1186/s12864-020-6690-1 (PMC7106734; doi:10.1186/s12864-020-6690-1)
Supplement: Supplementary file 5 — Additional file 5: Table S5. The highly differentiated SNPs within the highly differentiated windows. The bold italic highlighted rows (*) represent the SNPs which identified in association test and for DAF analysis. [file 12864_2020_6690_MOESM5_ESM.xlsx]

## Sheet: Table S5
Additional file 5: Table S5. The highly differentiated SNPs within the highly differentiated windows.
Chr	Pos (Ssc 10.2)	Ref	Alt	FST	Region	Gene on left side	Gene	Gene on right side
2	12034288	C	A	1	Intergenic region	ENSSSCG00000013153	-	ENSSSCG00000013150
2	12034416	G	A	1	Intergenic region	ENSSSCG00000013153	-	ENSSSCG00000013150
2	12036579	G	C	1	Intergenic region	ENSSSCG00000013153	-	ENSSSCG00000013150
2	12041392	C	T	1	Intergenic region	ENSSSCG00000013153	-	ENSSSCG00000013150
2	12041483	G	A	1	Intergenic region	ENSSSCG00000013153	-	ENSSSCG00000013150
4	3685146	G	A	0.8	Intergenic region	ENSSSCG00000005937	-	ENSSSCG00000005938
4	3685271	C	T	0.8	Intergenic region	ENSSSCG00000005937	-	ENSSSCG00000005938
4	3685358	T	C	0.818182	Intergenic region	ENSSSCG00000005937	-	ENSSSCG00000005938
4	3685588	C	G	0.8	Intergenic region	ENSSSCG00000005937	-	ENSSSCG00000005938
4	3685612	G	A	0.8	Intergenic region	ENSSSCG00000005937	-	ENSSSCG00000005938
4	3685783	G	A	0.8	Intergenic region	ENSSSCG00000005937	-	ENSSSCG00000005938
4	3685888	G	A	0.8	Intergenic region	ENSSSCG00000005937	-	ENSSSCG00000005938
4	3685971	T	C	0.8	Intergenic region	ENSSSCG00000005937	-	ENSSSCG00000005938
4	3686046	C	T	0.8	Intergenic region	ENSSSCG00000005937	-	ENSSSCG00000005938
4	3686049	G	A	0.8	Intergenic region	ENSSSCG00000005937	-	ENSSSCG00000005938
4	3686200	A	G	1	Intergenic region	ENSSSCG00000005937	-	ENSSSCG00000005938
4	3686249	C	T	0.8	Intergenic region	ENSSSCG00000005937	-	ENSSSCG00000005938
4	3686277	T	A	0.8	Intergenic region	ENSSSCG00000005937	-	ENSSSCG00000005938
4	3686302	G	A	0.8	Intergenic region	ENSSSCG00000005937	-	ENSSSCG00000005938
4	3686327	T	C	0.8	Intergenic region	ENSSSCG00000005937	-	ENSSSCG00000005938
4	3686335	C	T	0.8	Intergenic region	ENSSSCG00000005937	-	ENSSSCG00000005938
4	3686510	G	C	0.8	Intergenic region	ENSSSCG00000005937	-	ENSSSCG00000005938
4	3686639	G	T	0.8	Intergenic region	ENSSSCG00000005937	-	ENSSSCG00000005938
4	3687133	G	A	1	Intergenic region	ENSSSCG00000005937	-	ENSSSCG00000005938
4	3687154	A	C	1	Intergenic region	ENSSSCG00000005937	-	ENSSSCG00000005938
4	3687174	T	G	0.8	Intergenic region	ENSSSCG00000005937	-	ENSSSCG00000005938
4	3687302	G	A	0.777778	Intergenic region	ENSSSCG00000005937	-	ENSSSCG00000005938
4	3687397	A	G	0.8	Intergenic region	ENSSSCG00000005937	-	ENSSSCG00000005938
4	3687409	G	A	0.8	Intergenic region	ENSSSCG00000005937	-	ENSSSCG00000005938
4	3692746	C	T	1	Intergenic region	ENSSSCG00000005937	-	ENSSSCG00000005938
4	138826172	T	C	1	Intergenic region	ENSSSCG00000022090	-	LRRC8C
4	138830681	T	C	0.627907	Intergenic region	ENSSSCG00000022090	-	LRRC8C
4	138830844	G	A	0.627907	Intergenic region	ENSSSCG00000022090	-	LRRC8C
4	138830848	G	A	0.627907	Intergenic region	ENSSSCG00000022090	-	LRRC8C
4	138831928	T	C	1	Intergenic region	ENSSSCG00000022090	-	LRRC8C
4	138834565	C	A	0.660377	Intergenic region	ENSSSCG00000022090	-	LRRC8C
4	138834566	C	T	1	Intergenic region	ENSSSCG00000022090	-	LRRC8C
4	138834594	G	A	0.660377	Intergenic region	ENSSSCG00000022090	-	LRRC8C
4	138898842	G	C	0.627907	Intergenic region	ENSSSCG00000022090	-	LRRC8C
4	138898842	G	C	0.627907	coding	-	4.138898620.138899661.Histone	-
4	138900206	G	A	1	coding	-	4.138899711.138900258.Histone	-
4	138900206	G	A	1	coding	-	4.138900073.138900258.Faire	-
4	138900206	G	A	1	coding	-	4.138900122.138900258.DNase	-
4	138900206	G	A	1	coding	-	4.138900005.138900258.FOXA1	-
4	138900206	G	A	1	coding	-	4.138899971.138900258.MYBL2	-
4	138900206	G	A	1	coding	-	4.138899994.138900258.TAL1	-
4	138904355	C	T	1	coding	-	4.138903913.138904467.Histone	-
4	138904355	C	T	1	Intergenic region	ENSSSCG00000022090	-	LRRC8C
4	138904355	C	T	1	coding	-	4.138904325.138904467.ELF1	-
4	138904393	C	A	1	coding	-	4.138903913.138904467.Histone	-
4	138904393	C	A	1	coding	-	4.138904325.138904467.ELF1	-
4	138904393	C	A	1	Intergenic region	ENSSSCG00000022090	-	LRRC8C
4	138904419	G	A	1	coding	-	4.138903913.138904467.Histone	-
4	138904419	G	A	1	coding	-	4.138904325.138904467.ELF1	-
4	138904419	G	A	1	Intergenic region	ENSSSCG00000022090	-	LRRC8C
7	121364072	T	C	1	Intergenic region	COX8C	-	UNC79
7	121366419	C	G	1	Intergenic region	COX8C	-	UNC79
7	121367396	G	T	1	Intergenic region	COX8C	-	UNC79
7	121368253	T	C	1	Intergenic region	COX8C	-	UNC79
7	121368277	C	T	1	Intergenic region	COX8C	-	UNC79
7	121368290	A	C	1	Intergenic region	COX8C	-	UNC79
7	121369299	T	G	1	Intergenic region	COX8C	-	UNC79
7	121369488	T	C	1	Intergenic region	COX8C	-	UNC79
7	121370410	A	G	1	Intergenic region	COX8C	-	UNC79
7	121370501	T	C	1	Intergenic region	COX8C	-	UNC79
7	121815134	A	C	0.632653	Intergenic region	PRIMA1	-	FAM181A
7	121828345	A	C	0.665794	Intergenic region	PRIMA1	-	FAM181A
7	121828389	G	T	0.665794	Intergenic region	PRIMA1	-	FAM181A
7	121828392	A	G	0.665794	Intergenic region	PRIMA1	-	FAM181A
7	121829278	G	A	0.665794	Intergenic region	PRIMA1	-	FAM181A
7	121993478	C	T	0.836478	Intergenic region	FAM181A	-	ASB2
7	122039091	C	T	0.623813	Intron	-	ASB2	-
7	122077937	T	C	0.761194	coding	-	7.122076619.122077975.Histone	-
7	122077937	T	C	0.761194	Intergenic region	ASB2	-	ENSSSCG00000002466
7	122080007	A	C	1	coding	-	7.122079900.122080300.DNase	-
7	122080007	A	C	1	coding	-	7.122079096.122080630.Histone	-
7	122080007	A	C	1	Intergenic region	ASB2	-	ENSSSCG00000002466
7	122081050	A	G	1	coding	-	7.122080849.122081339.Histone	-
7	122081050	A	G	1	Intergenic region	ASB2	-	ENSSSCG00000002466
7	122081058	C	A	1	coding	-	7.122080849.122081339.Histone	-
7	122081058	C	A	1	Intergenic region	ASB2	-	ENSSSCG00000002466
7	122081158	C	T	1	coding	-	7.122080849.122081339.Histone	-
7	122081158	C	T	1	Intergenic region	ASB2	-	ENSSSCG00000002466
7	122081186	C	T	1	coding	-	7.122080849.122081339.Histone	-
7	122081186	C	T	1	Intergenic region	ASB2	-	ENSSSCG00000002466
7	122081482	T	C	1	coding	-	7.122081400.122081550.Histone	-
7	122081482	T	C	1	Intergenic region	ASB2	-	ENSSSCG00000002466
7	122081633	A	G	1	coding	-	7.122081562.122081673.Histone	-
7	122081633	A	G	1	Intergenic region	ASB2	-	ENSSSCG00000002466
7	122081719	C	T	1	coding	-	7.122081562.122081843.Histone	-
7	122081719	C	T	1	Intergenic region	ASB2	-	ENSSSCG00000002466
7	122081756	G	A	1	coding	-	7.122081562.122081843.Histone	-
7	122081756	G	A	1	Intergenic region	ASB2	-	ENSSSCG00000002466
7	122081777	G	A	1	coding	-	7.122081562.122081874.Histone	-
7	122081777	G	A	1	Intergenic region	ASB2	-	ENSSSCG00000002466
7	122084452	A	G	1	Intergenic region	ASB2	-	ENSSSCG00000002466
7	122084473	G	T	1	Intergenic region	ASB2	-	ENSSSCG00000002466
7	122084486	A	T	1	Intergenic region	ASB2	-	ENSSSCG00000002466
7	122087150	G	A	0.666667	Intergenic region	ASB2	-	ENSSSCG00000002466
7	122088082	C	T	1	Motif	-	7.122088079.122088088.Motif	-
7	122088082	C	T	1	coding	-	7.122088079.122088419.KAP1	-
7	122088082	C	T	1	coding	-	7.122088079.122088283.DNase	-
7	122088082	C	T	1	coding	-	7.122088079.122088620.Histone	-
7	122088082	C	T	1	Intergenic region	ASB2	-	ENSSSCG00000002466
7	122088120	C	T	1	coding	-	7.122088079.122088419.KAP1	-
7	122088120	C	T	1	coding	-	7.122088079.122088283.DNase	-
7	122088120	C	T	1	coding	-	7.122088079.122088620.Histone	-
7	122088120	C	T	1	Intergenic region	ASB2	-	ENSSSCG00000002466
7	122088180	G	A	1	coding	-	7.122088079.122088188.POLR2A	-
7	122088180	G	A	1	coding	-	7.122088079.122088283.DNase	-
7	122088180	G	A	1	coding	-	7.122088079.122088620.Histone	-
7	122088180	G	A	1	Intergenic region	ASB2	-	ENSSSCG00000002466
7	122088226	G	A	1	coding	-	7.122088079.122088419.KAP1	-
7	122088226	G	A	1	coding	-	7.122088079.122088283.DNase	-
7	122088226	G	A	1	coding	-	7.122088079.122088620.Histone	-
7	122088226	G	A	1	Conserved domain	-	7.122088186.122088278	-
7	122088226	G	A	1	Intergenic region	ASB2	-	ENSSSCG00000002466
7	122098392	G	A	1	coding	-	7.122098076.122098788.Histone	-
7	122098392	G	A	1	Intergenic region	ASB2	-	ENSSSCG00000002466
7	122098420	C	T	1	coding	-	7.122098076.122098850.Histone	-
7	122098420	C	T	1	Intergenic region	ASB2	-	ENSSSCG00000002466
7	122098447	A	C	1	coding	-	7.122098423.122098563.DNase	-
7	122098447	A	C	1	coding	-	7.122098076.122098788.Histone	-
7	122098447	A	C	1	Intergenic region	ASB2	-	ENSSSCG00000002466
7	122098609	C	T	1	coding	-	7.122098076.122098788.Histone	-
7	122098609	C	T	1	Intergenic region	ASB2	-	ENSSSCG00000002466
7	122098623	T	C	1	coding	-	7.122098076.122098850.Histone	-
7	122098623	T	C	1	Intergenic region	ASB2	-	ENSSSCG00000002466
7	122098624	C	T	1	coding	-	7.122098076.122098788.Histone	-
7	122098624	C	T	1	Intergenic region	ASB2	-	ENSSSCG00000002466
7	122098934	T	A	1	coding	-	7.122098908.122100719.Histone	-
7	122098934	T	A	1	Intergenic region	ASB2	-	ENSSSCG00000002466
7	122098949	C	A	1	coding	-	7.122098908.122100719.Histone	-
7	122098949	C	A	1	Intergenic region	ASB2	-	ENSSSCG00000002466
7	122098963	C	T	1	coding	-	7.122098908.122100719.Histone	-
7	122098963	C	T	1	Intergenic region	ASB2	-	ENSSSCG00000002466
7	122098980	T	C	1	coding	-	7.122098908.122100719.Histone	-
7	122098980	T	C	1	Intergenic region	ASB2	-	ENSSSCG00000002466
7	122099033	C	T	1	coding	-	7.122098908.122100719.Histone	-
7	122099033	C	T	1	Intergenic region	ASB2	-	ENSSSCG00000002466
7	122099141	C	T	1	coding	-	7.122098908.122100719.Histone	-
7	122099141	C	T	1	Intergenic region	ASB2	-	ENSSSCG00000002466
7	122099145	A	T	1	coding	-	7.122098908.122100719.Histone	-
7	122099145	A	T	1	Intergenic region	ASB2	-	ENSSSCG00000002466
7	122099174	C	T	1	coding	-	7.122098908.122100719.Histone	-
7	122099174	C	T	1	Intergenic region	ASB2	-	ENSSSCG00000002466
7	122099195	A	C	1	coding	-	7.122098908.122100719.Histone	-
7	122099195	A	C	1	Intergenic region	ASB2	-	ENSSSCG00000002466
7	122099240	C	T	1	coding	-	7.122098908.122100719.Histone	-
7	122099240	C	T	1	Intergenic region	ASB2	-	ENSSSCG00000002466
7	122099306	C	T	1	coding	-	7.122098908.122100719.Histone	-
7	122099306	C	T	1	Intergenic region	ASB2	-	ENSSSCG00000002466
7	122099318	G	T	1	coding	-	7.122098908.122100719.Histone	-
7	122099318	G	T	1	Intergenic region	ASB2	-	ENSSSCG00000002466
7	122099476	T	G	1	coding	-	7.122098908.122100719.Histone	-
7	122099476	T	G	1	Intergenic region	ASB2	-	ENSSSCG00000002466
7	122811607	C	A	1	Intron	-	UABP-2	-
7	122811709	G	A	1	Intron	-	UABP-2	-
7	122811736	T	A	1	Intron	-	UABP-2	-
7	122811885	G	A	1	Intron	-	UABP-2	-
7	122811925	C	G	1	Intron	-	UABP-2	-
7	123139080	T	G	0.666667	Intergenic region	SERPINA3-2	-	ENSSSCG00000002488
7	123139083	A	C	1	Intergenic region	SERPINA3-2	-	ENSSSCG00000002488
7	124685335	C	T	0.747573	Intergenic region	TCL1A	-	BDKRB2
7	124691082	C	G	1	Intergenic region	TCL1A	-	BDKRB2
7	124691426	C	T	1	Intergenic region	TCL1A	-	BDKRB2
7	124691431	G	A	1	Intergenic region	TCL1A	-	BDKRB2
7	124691461	T	G	1	Intergenic region	TCL1A	-	BDKRB2
7	124694312	G	C	1	Intergenic region	TCL1A	-	BDKRB2
7	124694432	G	A	1	Intergenic region	TCL1A	-	BDKRB2
7	124694481	C	T	1	Intergenic region	TCL1A	-	BDKRB2
7	124694575	G	C	1	Intergenic region	TCL1A	-	BDKRB2
7	124694591	T	A	1	Intergenic region	TCL1A	-	BDKRB2
7	124694808	A	G	0.859813	Intergenic region	TCL1A	-	BDKRB2
8	126648677	T	C	0.714286	Intergenic region	TACR3	-	CENPE
8	126648773	G	A	1	Intergenic region	TACR3	-	CENPE
8	126648797	G	A	1	Intergenic region	TACR3	-	CENPE
8	126651414	T	C	1	Intergenic region	TACR3	-	CENPE
8	126651468	T	C	1	Intergenic region	TACR3	-	CENPE
8	126651489	C	T	1	Intergenic region	TACR3	-	CENPE
8	126651565	C	A	1	Intergenic region	TACR3	-	CENPE
8	126652000	T	A	1	Intergenic region	TACR3	-	CENPE
10	74344834	C	T	1	Intergenic region	RGAG1	-	ADARB2
10	74352553	A	G	1	Intergenic region	RGAG1	-	ADARB2
10	74352589	A	G	1	Intergenic region	RGAG1	-	ADARB2
10	74352625	A	G	1	Intergenic region	RGAG1	-	ADARB2
10	74353618	A	C	0.660377	Intergenic region	RGAG1	-	ADARB2
10	74353698	T	C	1	Intergenic region	RGAG1	-	ADARB2
10	74353852	T	G	1	Intergenic region	RGAG1	-	ADARB2
10	74353873	T	C	1	Intergenic region	RGAG1	-	ADARB2
10	74360370	T	G	1	Intergenic region	RGAG1	-	ADARB2
10	74360428	C	T	1	Intergenic region	RGAG1	-	ADARB2
10	74362010	C	T	1	Intergenic region	RGAG1	-	ADARB2
10	74362311	G	A	1	Intergenic region	RGAG1	-	ADARB2
10	74363452	A	G	0.710526	Intergenic region	RGAG1	-	ADARB2
10	74363595	T	G	0.710526	Intergenic region	RGAG1	-	ADARB2
10	74363612	G	A	0.710526	Intergenic region	RGAG1	-	ADARB2
10	74363770	G	A	1	Intergenic region	RGAG1	-	ADARB2
10	74363825	C	T	1	Intergenic region	RGAG1	-	ADARB2
10	74363827	A	T	1	Intergenic region	RGAG1	-	ADARB2
10	74363918	G	A	1	Intergenic region	RGAG1	-	ADARB2
10	74364021	A	G	1	Intergenic region	RGAG1	-	ADARB2
10	74364039	T	A	0.6875	Intergenic region	RGAG1	-	ADARB2
10	74364112	C	T	0.6875	Intergenic region	RGAG1	-	ADARB2
10	74364377	T	C	0.660377	Intergenic region	RGAG1	-	ADARB2
10	74364480	A	G	1	Intergenic region	RGAG1	-	ADARB2
10	74364622	G	A	1	Intergenic region	RGAG1	-	ADARB2
10	74364684	A	G	1	Intergenic region	RGAG1	-	ADARB2
10	74364685	G	A	1	Intergenic region	RGAG1	-	ADARB2
10	74364774	G	C	1	Intergenic region	RGAG1	-	ADARB2
10	74364779	T	A	1	Intergenic region	RGAG1	-	ADARB2
10	74364837	C	T	1	Intergenic region	RGAG1	-	ADARB2
10	74366432	A	G	1	Intergenic region	RGAG1	-	ADARB2
10	74384722	C	A	1	Intergenic region	RGAG1	-	ADARB2
10	74387129	T	G	1	Intergenic region	RGAG1	-	ADARB2
10	74387562	G	A	1	Intergenic region	RGAG1	-	ADARB2
10	74387723	C	T	0.660377	Intergenic region	RGAG1	-	ADARB2
10	74388495	A	G	0.911172	Intergenic region	RGAG1	-	ADARB2
10	74389962	G	C	1	Intergenic region	RGAG1	-	ADARB2
10	74390145	A	G	1	Intergenic region	RGAG1	-	ADARB2
10	74390155	C	T	0.6875	Intergenic region	RGAG1	-	ADARB2
10	74390519	C	T	1	Intergenic region	RGAG1	-	ADARB2
*11	70439379	ATC(-)	ACC(-)	1	Exon	-	ENSSSCG00000026996	-
11	70802431	C	A	0.722361	Intron	-	ENSSSCG00000009496	-
11	70803488	C	A	0.682105	Intron	-	ENSSSCG00000009496	-
11	70805544	G	A	0.600356	Intron	-	ENSSSCG00000009496	-
11	70805628	T	G	1	Intron	-	ENSSSCG00000009496	-
11	70806421	G	A	0.648133	Intron	-	ENSSSCG00000009496	-
11	70807268	C	T	1	Intron	-	ENSSSCG00000009496	-
11	70807269	G	A	1	Intron	-	ENSSSCG00000009496	-
11	70807869	A	G	0.824701	Intron	-	ENSSSCG00000009496	-
11	70807965	A	C	0.8629	Intron	-	ENSSSCG00000009496	-
11	70807980	T	C	0.681413	Intron	-	ENSSSCG00000009496	-
*11	70808545	G	C	1	Intron	-	ENSSSCG00000009496	-
11	70810071	T	C	1	Intron	-	ENSSSCG00000009496	-
11	70810088	C	T	1	Intron	-	ENSSSCG00000009496	-
11	70810160	A	C	1	Intron	-	ENSSSCG00000009496	-
11	70810326	T	C	1	Intron	-	ENSSSCG00000009496	-
11	70810378	C	T	1	Intron	-	ENSSSCG00000009496	-
11	70810695	G	A	1	Intron	-	ENSSSCG00000009496	-
11	70810731	G	T	1	Intron	-	ENSSSCG00000009496	-
11	70810754	G	A	1	Intron	-	ENSSSCG00000009496	-
11	70810769	A	G	1	Intron	-	ENSSSCG00000009496	-
11	70811054	C	A	0.901639	Intron	-	ENSSSCG00000009496	-
11	70811185	G	C	1	Intron	-	ENSSSCG00000009496	-
11	70811187	G	A	1	Intron	-	ENSSSCG00000009496	-
11	70811259	C	T	1	Intron	-	ENSSSCG00000009496	-
11	70811397	C	T	1	Intron	-	ENSSSCG00000009496	-
11	70811474	T	C	1	Intron	-	ENSSSCG00000009496	-
11	70811493	T	A	1	Intron	-	ENSSSCG00000009496	-
11	70811494	G	A	1	Intron	-	ENSSSCG00000009496	-
11	70811526	T	C	1	Intron	-	ENSSSCG00000009496	-
11	70811527	G	A	1	Intron	-	ENSSSCG00000009496	-
11	70811593	A	G	0.642612	Intron	-	ENSSSCG00000009496	-
11	70811631	C	T	0.901639	Intron	-	ENSSSCG00000009496	-
11	70812022	A	G	1	Intron	-	ENSSSCG00000009496	-
11	70812088	G	A	1	Intron	-	ENSSSCG00000009496	-
11	70812089	A	G	1	Intron	-	ENSSSCG00000009496	-
11	70812127	A	G	1	Intron	-	ENSSSCG00000009496	-
11	70812138	T	A	1	Intron	-	ENSSSCG00000009496	-
11	70812154	G	A	1	Intron	-	ENSSSCG00000009496	-
11	70815229	T	A	1	Intron	-	ENSSSCG00000009496	-
11	70815346	A	G	1	Intron	-	ENSSSCG00000009496	-
11	70815529	T	C	1	Intron	-	ENSSSCG00000009496	-
11	70815575	T	A	1	Intron	-	ENSSSCG00000009496	-
11	70815624	C	T	1	Intron	-	ENSSSCG00000009496	-
11	70815702	T	C	1	Intron	-	ENSSSCG00000009496	-
11	70815766	C	G	1	Intron	-	ENSSSCG00000009496	-
11	70815779	A	T	1	Intron	-	ENSSSCG00000009496	-
11	70815800	T	C	1	Intron	-	ENSSSCG00000009496	-
11	70815832	A	G	1	Intron	-	ENSSSCG00000009496	-
11	70815833	C	T	1	Intron	-	ENSSSCG00000009496	-
11	70815860	A	C	1	Intron	-	ENSSSCG00000009496	-
11	70815916	C	T	1	Intron	-	ENSSSCG00000009496	-
11	70815941	C	T	1	Intron	-	ENSSSCG00000009496	-
11	70816001	T	A	0.745679	Intron	-	ENSSSCG00000009496	-
11	70816004	G	A	0.671186	Intron	-	ENSSSCG00000009496	-
11	70816686	T	A	0.901639	Intron	-	ENSSSCG00000009496	-
11	70816772	G	A	0.71588	Intron	-	ENSSSCG00000009496	-
11	70816805	T	A	1	Intron	-	ENSSSCG00000009496	-
11	70817232	A	C	0.857143	Intron	-	ENSSSCG00000009496	-
11	70817321	C	G	1	Intron	-	ENSSSCG00000009496	-
11	70817345	C	T	1	Intron	-	ENSSSCG00000009496	-
11	70817375	T	C	0.637168	Intron	-	ENSSSCG00000009496	-
11	70817396	C	T	1	Intron	-	ENSSSCG00000009496	-
11	70818379	T	C	1	Intron	-	ENSSSCG00000009496	-
11	70820037	G	T	1	Intron	-	ENSSSCG00000009496	-
11	70820059	A	G	1	Intron	-	ENSSSCG00000009496	-
11	70820130	T	C	1	Intron	-	ENSSSCG00000009496	-
11	70820261	A	T	1	Intron	-	ENSSSCG00000009496	-
11	70820274	G	C	1	Intron	-	ENSSSCG00000009496	-
11	70820418	G	T	1	Intron	-	ENSSSCG00000009496	-
11	70821645	C	T	1	Intron	-	ENSSSCG00000009496	-
11	70821671	C	T	1	Intron	-	ENSSSCG00000009496	-
11	70821680	C	T	1	Intron	-	ENSSSCG00000009496	-
11	70826759	C	G	0.60262	Intron	-	ENSSSCG00000009496	-
11	70826790	G	T	1	Intron	-	ENSSSCG00000009496	-
11	70826796	G	A	1	Intron	-	ENSSSCG00000009496	-
11	70826815	G	A	1	Intron	-	ENSSSCG00000009496	-
11	70827404	A	G	0.901639	Intron	-	ENSSSCG00000009496	-
11	70827437	A	G	0.642612	Intron	-	ENSSSCG00000009496	-
11	70827623	G	A	1	Intron	-	ENSSSCG00000009496	-
11	70827775	A	G	1	UTR	-	ENSSSCG00000009496	-
11	70827912	C	A	1	Intergenic region	ENSSSCG00000009496	-	ENSSSCG00000026286
11	70827924	G	A	1	Intergenic region	ENSSSCG00000009496	-	ENSSSCG00000026286
11	70827948	C	T	1	Intergenic region	ENSSSCG00000009496	-	ENSSSCG00000026286
11	70829524	C	T	1	Intergenic region	ENSSSCG00000009496	-	ENSSSCG00000026286
11	70829529	G	T	1	Intergenic region	ENSSSCG00000009496	-	ENSSSCG00000026286
11	70829618	T	G	1	Intergenic region	ENSSSCG00000009496	-	ENSSSCG00000026286
11	70829619	T	A	1	Intergenic region	ENSSSCG00000009496	-	ENSSSCG00000026286
11	70832521	G	A	1	Intergenic region	ENSSSCG00000009496	-	ENSSSCG00000026286
11	71063664	C	T	0.80891	Intergenic region	ENSSSCG00000009496	-	ENSSSCG00000026286
11	71064233	A	G	1	Intergenic region	ENSSSCG00000009496	-	ENSSSCG00000026286
11	71064237	A	G	1	Intergenic region	ENSSSCG00000009496	-	ENSSSCG00000026286
11	71064875	C	T	0.636364	Intergenic region	ENSSSCG00000009496	-	ENSSSCG00000026286
11	71067006	T	C	1	coding	-	11.71066037.71067299.Histone	-
11	71067006	T	C	1	coding	-	11.71066323.71067299.Histone	-
11	71067006	T	C	1	coding	-	11.71066176.71067299.Histone	-
11	71067006	T	C	1	coding	-	11.71066623.71067299.Histone	-
11	71067006	T	C	1	coding	-	11.71066821.71067299.Histone	-
11	71067006	T	C	1	coding	-	11.71066239.71067299.Histone	-
11	71067006	T	C	1	coding	-	11.71066563.71067006.DNase	-
11	71067006	T	C	1	coding	-	11.71066202.71067015.Histone	-
11	71067006	T	C	1	coding	-	11.71066037.71067017.Histone	-
11	71067006	T	C	1	coding	-	11.71066037.71067024.Histone	-
11	71067006	T	C	1	Conserved domain	-	11.71066936.71067062	-
*11	71068754	A	G	1	Intron	-	ENSSSCG00000026286	-
*11	71068779	T	C	1	Intron	-	ENSSSCG00000026286	-
*11	71068848	T	A	1	Intron	-	ENSSSCG00000026286	-
*11	71068862	C	G	1	Intron	-	ENSSSCG00000026286	-
*11	71068895	A	G	1	Intron	-	ENSSSCG00000026286	-
*11	71068919	C	G	1	Intron	-	ENSSSCG00000026286	-
11	82170683	C	T	0.710526	Intergenic region	ARGLU1	-	FAM155A
11	82173400	T	C	1	Intergenic region	ARGLU1	-	FAM155A
11	82174316	T	G	0.710526	coding	-	11.82174242.82174366.DNase	-
11	82174316	T	G	0.710526	coding	-	11.82174242.82174349.FOXP2	-
11	82174316	T	G	0.710526	Intergenic region	ARGLU1	-	FAM155A
11	82174534	C	A	0.710526	Intergenic region	ARGLU1	-	FAM155A
11	82174551	G	A	0.710526	Intergenic region	ARGLU1	-	FAM155A
11	82174563	G	T	0.710526	Intergenic region	ARGLU1	-	FAM155A
11	82175890	T	C	0.710526	coding	-	11.82175887.82176246.Faire	-
11	82175890	T	C	0.710526	Intergenic region	ARGLU1	-	FAM155A
11	82175902	C	T	0.710526	coding	-	11.82175887.82176246.Faire	-
11	82175902	C	T	0.710526	Intergenic region	ARGLU1	-	FAM155A
11	82175921	T	C	0.710526	coding	-	11.82175887.82176246.Faire	-
11	82175921	T	C	0.710526	Intergenic region	ARGLU1	-	FAM155A
11	82175973	T	C	0.710526	Intergenic region	ARGLU1	-	FAM155A
11	82175973	T	C	0.710526	coding	-	11.82175887.82176246.Faire	-
11	82176094	G	A	0.730337	coding	-	11.82175887.82176246.Faire	-
11	82176094	G	A	0.730337	Intergenic region	ARGLU1	-	FAM155A
11	82176096	A	G	0.730337	coding	-	11.82175887.82176246.Faire	-
11	82176096	A	G	0.730337	Intergenic region	ARGLU1	-	FAM155A
11	82176120	G	A	0.730337	coding	-	11.82175887.82176246.Faire	-
11	82176120	G	A	0.730337	Intergenic region	ARGLU1	-	FAM155A
11	82176125	T	G	0.730337	Intergenic region	ARGLU1	-	FAM155A
11	82176125	T	G	0.730337	coding	-	11.82175887.82176246.Faire	-
11	82176189	A	T	0.730337	coding	-	11.82175887.82176246.Faire	-
11	82176189	A	T	0.730337	Intergenic region	ARGLU1	-	FAM155A
12	37854642	C	T	1	Intron	-	INTS2	-
13	1934095	C	T	1	Intergenic region	COL6A5	-	PIK3R4
13	1934175	A	C	1	Intergenic region	COL6A5	-	PIK3R4
13	1934202	A	C	1	Intergenic region	COL6A5	-	PIK3R4
13	1934357	T	G	1	Intergenic region	COL6A5	-	PIK3R4
13	1934360	C	G	1	Intergenic region	COL6A5	-	PIK3R4
13	1935251	C	T	1	Intergenic region	COL6A5	-	PIK3R4
13	1935266	C	T	1	Intergenic region	COL6A5	-	PIK3R4
13	1935314	C	T	1	Intergenic region	COL6A5	-	PIK3R4
13	1935322	T	G	1	Intergenic region	COL6A5	-	PIK3R4
13	1935406	A	G	1	Intergenic region	COL6A5	-	PIK3R4
13	1935426	A	G	1	Intergenic region	COL6A5	-	PIK3R4
13	1937563	G	A	1	Intergenic region	COL6A5	-	PIK3R4
13	1937592	A	G	1	Intergenic region	COL6A5	-	PIK3R4
13	1937612	G	T	1	Intergenic region	COL6A5	-	PIK3R4
13	1940865	C	T	1	Intron	-	ENSSSCG00000028021	-
13	1940890	A	G	1	Intron	-	ENSSSCG00000028021	-
13	1940901	A	G	1	Intron	-	ENSSSCG00000028021	-
13	1940956	C	T	1	Intron	-	ENSSSCG00000028021	-
13	1941019	G	A	1	Intron	-	ENSSSCG00000028021	-
13	1941044	C	T	1	Intron	-	ENSSSCG00000028021	-
13	1941124	T	C	1	Intron	-	ENSSSCG00000028021	-
13	1941214	C	T	1	Intron	-	ENSSSCG00000028021	-
13	2160225	G	A	1	Intergenic region	ENSSSCG00000021505	-	ENSSSCG00000011188
13	20730992	T	G	1	Intergenic region	GPD1L	-	UBP1
13	20731004	G	C	1	Intergenic region	GPD1L	-	UBP1
13	20731624	G	A	0.708333	Intergenic region	GPD1L	-	UBP1
13	20731733	C	T	0.708333	Intergenic region	GPD1L	-	UBP1
14	102073685	C	A	0.660377	Intergenic region	RPL37A	-	ZWINT
14	102073871	C	T	0.6875	Intergenic region	RPL37A	-	ZWINT
14	102073906	G	A	0.6875	Intergenic region	RPL37A	-	ZWINT
14	102074439	T	C	0.660377	Intergenic region	RPL37A	-	ZWINT
14	102074715	G	C	0.660377	Intergenic region	RPL37A	-	ZWINT
14	102074961	G	A	0.6875	Intergenic region	RPL37A	-	ZWINT
14	102074995	G	A	0.6875	Intergenic region	RPL37A	-	ZWINT
14	102075084	T	C	0.6875	Intergenic region	RPL37A	-	ZWINT
14	102076043	T	C	0.660377	Intergenic region	RPL37A	-	ZWINT
14	102076299	C	T	0.660377	coding	-	14.102076292.102076310.Faire	-
14	102076299	C	T	0.660377	Intergenic region	RPL37A	-	ZWINT
14	102076353	T	G	0.660377	Intergenic region	RPL37A	-	ZWINT
14	102076633	A	T	0.660377	Intergenic region	RPL37A	-	ZWINT
14	102076848	A	G	0.660377	Intergenic region	RPL37A	-	ZWINT
14	102076860	C	T	0.660377	Intergenic region	RPL37A	-	ZWINT
14	102078053	G	A	0.660377	Intergenic region	RPL37A	-	ZWINT
14	102078331	A	G	0.660377	Intergenic region	RPL37A	-	ZWINT
14	102078478	C	T	0.6875	coding	-	14.102078413.102078545.MAFK	-
14	102078478	C	T	0.6875	Intergenic region	RPL37A	-	ZWINT
14	102079037	A	G	0.660377	Intergenic region	RPL37A	-	ZWINT
14	102079046	C	A	0.660377	Intergenic region	RPL37A	-	ZWINT
14	102079202	T	C	0.6875	Intergenic region	RPL37A	-	ZWINT
14	102079301	A	G	0.710526	Intergenic region	RPL37A	-	ZWINT
14	102079435	C	T	0.6875	Conserved domain	-	14.102079415.102079437	-
14	102079435	C	T	0.6875	Intergenic region	RPL37A	-	ZWINT
14	102079691	G	A	0.710526	Intergenic region	RPL37A	-	ZWINT
14	102079839	G	A	0.660377	Intergenic region	RPL37A	-	ZWINT
14	102079862	T	C	0.6875	Intergenic region	RPL37A	-	ZWINT
14	102079991	G	A	0.660377	Intergenic region	RPL37A	-	ZWINT
14	102080061	C	T	0.660377	Intergenic region	RPL37A	-	ZWINT
14	102080511	G	A	0.660377	Intergenic region	RPL37A	-	ZWINT
14	102080782	A	T	0.660377	Intergenic region	RPL37A	-	ZWINT
14	102080784	T	C	0.660377	Intergenic region	RPL37A	-	ZWINT
14	102080939	G	A	0.660377	Intergenic region	RPL37A	-	ZWINT
14	102081402	T	A	0.660377	Intergenic region	RPL37A	-	ZWINT
14	102081622	G	A	0.90158	Intergenic region	RPL37A	-	ZWINT
15	85886761	A	T	1	Intergenic region	MYO15A	-	ENSSSCG00000015942
15	85891629	G	A	1	Intergenic region	MYO15A	-	ENSSSCG00000015942
15	85891822	A	G	1	Intergenic region	MYO15A	-	ENSSSCG00000015942
15	85894416	T	C	1	Intergenic region	MYO15A	-	ENSSSCG00000015942
15	153420156	A	G	1	Intergenic region	ENSSSCG00000016347	-	NDUFA10
15	153422916	T	G	1	Intergenic region	ENSSSCG00000016347	-	NDUFA10
15	153423884	C	T	1	Intergenic region	ENSSSCG00000016347	-	NDUFA10
15	153423899	T	C	1	Intergenic region	ENSSSCG00000016347	-	NDUFA10
15	153423916	G	A	0.6	Intergenic region	ENSSSCG00000016347	-	NDUFA10
17	25801532	T	G	1	Intergenic region	FLRT3	-	ENSSSCG00000021368
17	25801536	A	T	1	Intergenic region	FLRT3	-	ENSSSCG00000021368
17	25801556	T	A	1	Intergenic region	FLRT3	-	ENSSSCG00000021368
17	25801685	T	C	1	Intergenic region	FLRT3	-	ENSSSCG00000021368
17	25801760	A	T	1	Intergenic region	FLRT3	-	ENSSSCG00000021368
17	25801834	A	G	1	Intergenic region	FLRT3	-	ENSSSCG00000021368
17	25801860	T	C	1	Intergenic region	FLRT3	-	ENSSSCG00000021368
17	25804132	T	A	0.690667	Intergenic region	FLRT3	-	ENSSSCG00000021368
17	25804165	T	G	1	Intergenic region	FLRT3	-	ENSSSCG00000021368
17	25804183	A	G	1	Intergenic region	FLRT3	-	ENSSSCG00000021368
17	25804259	T	G	1	Intergenic region	FLRT3	-	ENSSSCG00000021368
17	25804301	A	T	1	Intergenic region	FLRT3	-	ENSSSCG00000021368
17	25804399	T	G	1	Intergenic region	FLRT3	-	ENSSSCG00000021368
17	25804409	A	G	1	Intergenic region	FLRT3	-	ENSSSCG00000021368
17	25804555	T	C	1	Intergenic region	FLRT3	-	ENSSSCG00000021368
17	25804748	G	A	1	Intergenic region	FLRT3	-	ENSSSCG00000021368
17	25804914	C	T	1	Intergenic region	FLRT3	-	ENSSSCG00000021368
17	25806013	C	T	1	Intergenic region	FLRT3	-	ENSSSCG00000021368
17	25830509	G	T	1	Intergenic region	FLRT3	-	ENSSSCG00000021368
17	25830546	A	G	1	Intergenic region	FLRT3	-	ENSSSCG00000021368
17	25831119	A	C	1	Intergenic region	FLRT3	-	ENSSSCG00000021368
17	25837373	A	G	1	Intergenic region	FLRT3	-	ENSSSCG00000021368
17	25837385	T	C	1	Intergenic region	FLRT3	-	ENSSSCG00000021368
17	25838626	A	G	1	Intergenic region	FLRT3	-	ENSSSCG00000021368
17	25839230	A	G	1	Intergenic region	FLRT3	-	ENSSSCG00000021368
17	25839246	G	C	1	Intergenic region	FLRT3	-	ENSSSCG00000021368
17	25839250	A	G	1	Intergenic region	FLRT3	-	ENSSSCG00000021368
17	25840391	T	C	1	Intergenic region	FLRT3	-	ENSSSCG00000021368
17	25840529	C	A	1	Intergenic region	FLRT3	-	ENSSSCG00000021368
17	25840600	G	A	1	Intergenic region	FLRT3	-	ENSSSCG00000021368
17	25840800	A	C	1	Intergenic region	FLRT3	-	ENSSSCG00000021368
17	25840956	G	A	1	Intergenic region	FLRT3	-	ENSSSCG00000021368
17	25840964	A	G	1	Intergenic region	FLRT3	-	ENSSSCG00000021368
17	25841074	G	A	1	Intergenic region	FLRT3	-	ENSSSCG00000021368
17	25841562	C	T	1	Intergenic region	FLRT3	-	ENSSSCG00000021368
17	25841594	C	T	1	Intergenic region	FLRT3	-	ENSSSCG00000021368
17	25841886	G	C	1	Intergenic region	FLRT3	-	ENSSSCG00000021368
17	25842162	T	G	1	Intergenic region	FLRT3	-	ENSSSCG00000021368
17	25842450	C	T	1	Intergenic region	FLRT3	-	ENSSSCG00000021368
17	25842808	A	G	1	Intergenic region	FLRT3	-	ENSSSCG00000021368
17	25842950	G	A	1	Intergenic region	FLRT3	-	ENSSSCG00000021368
17	25843244	A	G	1	Intergenic region	FLRT3	-	ENSSSCG00000021368
17	25843476	A	C	1	Intergenic region	FLRT3	-	ENSSSCG00000021368
17	25844441	G	A	1	Intergenic region	FLRT3	-	ENSSSCG00000021368
17	25845543	G	A	1	Intergenic region	FLRT3	-	ENSSSCG00000021368
17	25846454	C	T	1	Intergenic region	FLRT3	-	ENSSSCG00000021368
17	25847782	G	A	1	Intergenic region	FLRT3	-	ENSSSCG00000021368
17	25849636	A	C	1	Intergenic region	FLRT3	-	ENSSSCG00000021368
17	25849637	G	T	1	Intergenic region	FLRT3	-	ENSSSCG00000021368
X	144122717	G	C	1	Intergenic region	MXRA5	-	PRKX
X	144122761	T	C	1	Intergenic region	MXRA5	-	PRKX
X	144122766	G	A	1	Intergenic region	MXRA5	-	PRKX
X	144122777	G	C	1	Intergenic region	MXRA5	-	PRKX
X	144130524	T	C	1	Intergenic region	MXRA5	-	PRKX
The bold italic highlighted rows (*) represent the SNPs which identified in association test and for DAF analysis.
