# Supplementary material for: Whole genome resequencing reveals an association of ABCC4 variants with preaxial polydactyly in pigs
Source: BMC Genomics. 2020 Mar 30;21:268. doi: 10.1186/s12864-020-6690-1 (PMC7106734; doi:10.1186/s12864-020-6690-1)
Supplement: Supplementary file 7 — Additional file 7: TableS6. The highly differentiated regions based on INDELs between PPD affected and normal pigs. Chr: Chromosome; Win_Start: Window’s Start; Win_End: Window’s End; N_SNPs: Number of INDELs. [file 12864_2020_6690_MOESM7_ESM.xlsx]

## Sheet: Table S6
Additional file 7: Table S6. The highly differentiated regions based on INDELs between PPD affected and normal pigs.
Chr	Win_Start	Win_End	N_INDELs	Weighted_FST	Mean_FST
11	70804001	70814000	38	0.615856	0.477853
11	70806001	70816000	30	0.667275	0.580617
11	70808001	70818000	22	0.765759	0.697025
11	70810001	70820000	19	0.875224	0.832409
11	70812001	70822000	12	0.798397	0.742844
11	70814001	70824000	17	0.791164	0.732075
11	70816001	70826000	12	0.840392	0.786111
11	70818001	70828000	13	0.826169	0.753514
11	70820001	70830000	12	0.75137	0.667287
Chr: Chromosome; Win_Start: Window’s Start; Win_End: Window’s End; N_SNPs: Number of INDELs.
