# Supplementary material for: Whole genome resequencing reveals an association of ABCC4 variants with preaxial polydactyly in pigs
Source: BMC Genomics. 2020 Mar 30;21:268. doi: 10.1186/s12864-020-6690-1 (PMC7106734; doi:10.1186/s12864-020-6690-1)
Supplement: Supplementary file 11 — Additional file 11: Table S7. Phased genotyping results of the top ten highly associated SNPs. The bold italic highlighted columns represent the affected individuals. The bold italic highlighted rows (*) represent the missense mutation SNP which located in the third exon of ABCC4. [file 12864_2020_6690_MOESM11_ESM.xlsx]

## Sheet: Table S7
Additional file 11: Table S7. Phased genotyping results of the top ten highly associated SNPs.
SNP ID	Pos (Ssc10.2)	Ref	Alt	FST	Sample ID
					F0-1	F0-4	F1-a1	F1-a2	F1-a3	F1-a4	F1-b1	F1-b2	F1-b3	F1-b4	F1-b5	F1-b6	F1-b7	F1-b8	F1-b9	F1-b10	F1-b11
rs791053563	11:70808545	G	C	1	1/1	0/0	0/0	0/0	0/0	1/1	1/1	1/1	1/1	1/1	1/1	1/1	0/1	0/1	1/1	1/1	1/1
rs709805150	11:42738578	C	T	0.824701	0/0	1/1	1/1	1/1	0/0	0/0	0/0	0/0	0/0	0/0	0/0	0/0	0/0	0/0	0/0	0/0	0/0
rs711914258	11:71068779	T	C	1	0/0	1/1	1/1	1/1	1/1	1/1	0/0	0/0	0/0	0/0	0/0	0/0	0/0	0/1	0/0	0/0	0/0
rs342954583	11:71068862	C	G	1	0/0	1/1	1/1	1/1	1/1	1/1	0/0	0/0	0/0	0/0	0/0	0/0	0/0	0/1	0/0	0/0	0/0
rs336503862	11:71068919	C	G	1	0/0	1/1	1/1	1/1	1/1	1/1	0/0	0/0	0/0	0/0	0/0	0/0	0/0	0/1	0/0	0/0	0/0
rs320384943	11:70801220	T	C	0.862069	0/0	1/1	1/1	1/1	1/1	1/1	0/0	0/0	0/0	0/0	0/0	0/0	1/1	0/0	0/0	0/0	0/0
*11:70439379	11:70439379	A	G	1	0/0	1/1	1/1	1/1	1/1	0/1	0/0	0/0	0/1	0/0	0/0	0/0	0/1	0/1	0/0	0/0	0/0
11:71068754	11:71068754	A	G	1	0/0	1/1	1/1	1/1	1/1	1/1	0/0	0/0	0/0	0/0	0/0	0/0	0/1	0/1	0/0	0/0	0/0
rs335010523	11:71068848	T	A	1	0/0	1/1	1/1	1/1	1/1	1/1	0/0	0/0	0/0	0/0	0/0	0/0	0/1	0/1	0/0	0/0	0/0
rs325300849	11:71068895	A	G	1	0/0	1/1	1/1	1/1	1/1	1/1	0/0	0/0	0/0	0/0	0/0	0/0	0/1	0/1	0/0	0/0	0/0
The bold italic highlighted columns represent the affected individuals. The bold italic highlighted rows (*) represent the missense mutation SNP which located in the third exon of ABCC4.
