# Supplementary material for: Whole genome resequencing reveals an association of ABCC4 variants with preaxial polydactyly in pigs
Source: BMC Genomics. 2020 Mar 30;21:268. doi: 10.1186/s12864-020-6690-1 (PMC7106734; doi:10.1186/s12864-020-6690-1)
Supplement: Supplementary file 12 — Additional file 12: Table S8. The genotyping of the highly differentiated INDELs between PPD affected and normal pigs. Pos: Physical position; Ref: Reference allele; Alt: Altered allele; GT_A: Genotypes of cases; GT_U: Genotypes of controls; The number “0” represent reference allele and “1” represent altered allele; The number behind the genotype in brackets represent the number of this genotype’s individuals; DAF_A: Derived allele frequency in cases; DAF_U: Derived allele frequency in controls; IGR: intergenic region. [file 12864_2020_6690_MOESM12_ESM.xlsx]

## Sheet: Table S8
Additional file 12: Table S8. The genotyping of the highly differentiated INDELs between PPD affected and normal pigs.
Pos (Ssc10.2)	Region	Ref	Alt	GT_A(4)	GT_U(13)	DAF_A	DAF_U	FST
11:70803366	Intron	G	GAATTT	1/1(3), 0/1(1)	0/0(6), 0/1(4), 1/1(3)	0.875	0.384615	0.371809
11:70806423	Intron	T	TA	1/1(4)	0/1(10), 1/1(3)	1	0.615385	0.267291
11:70806468	Intron	AT	A	1/1(4)	0/0(6), 0/1(5), 1/1(2)	1	0.346154	0.511745
11:70806488	Intron	C	CT	1/1(3), 0/1(1)	0/0(7), 0/1(4), 1/1(2)	0.875	0.307692	0.406305
11:70806733	Intron	TC	T	1/1(4)	0/1(10), 1/1(3)	1	0.615385	0.249121
11:70807744	Intron	T	TA	1/1(4)	0/0(4), 0/1(6), 1/1(3)	1	0.461538	0.354942
11:70807918	Intron	TG	T	1/1(4)	0/0(10), 1/1(3)	1	0.230769	0.839806
11:70808203	Intron	GTA	G	1/1(3), 0/1(1)	0/0(3), 0/1(8), 1/1(2)	0.875	0.461538	0.235817
11:70808208	Intron	A	AT	1/1(3), 0/1(1)	0/0(4), 0/1(7), 1/1(2)	0.875	0.423077	0.27316
11:70808451	Intron	GCT	G	1/1(3), 0/1(1)	0/0(9), 0/1(1), 1/1(3)	0.875	0.269231	0.44394
11:70808468	Intron	G	GT	1/1(3), 0/1(1)	0/0(6), 0/1(4), 1/1(3)	0.875	0.384615	0.298582
11:70816671	Intron	TTC	T	0/0(3), 1/1(1)	0/0(12), 0/1(1)	0.25	0.0384615	0.901639
11:70817206	Intron	A	AT	0/1(3), 1/1(1)	0/0(3), 0/1(9), 1/1(1)	0.625	0.423077	0.313043
11:70830311	Intron	C	CG	0/0(1), 1/1(3)	0/0(9), 0/1(1), 0/1(3)	0.75	0.153846	0.768983
Pos: Physical position; Ref: Reference allele; Alt: Altered allele; GT_A: Genotypes of cases; GT_U: Genotypes of controls; The number “0” represent reference allele and “1” represent altered allele; The number behind the genotype in brackets represent the number of this genotype’s individuals; DAF_A: Derived allele frequency in cases; DAF_U: Derived allele frequency in controls; IGR: intergenic r…
