# Supplementary material for: Whole genome resequencing reveals an association of ABCC4 variants with preaxial polydactyly in pigs
Source: BMC Genomics. 2020 Mar 30;21:268. doi: 10.1186/s12864-020-6690-1 (PMC7106734; doi:10.1186/s12864-020-6690-1)
Supplement: Supplementary file 13 — Additional file 13: Table S9. The allele frequency of the top ten highly associated SNPs between population in this study and unpublished data. Chr: Chromosome; Pos (Ssc10.2): Position in Sus scrofa 10.2; Ref: Reference allele; Ref_Freq_A: Reference allele frequency of population in this study; Ref_Freq_B: Reference allele frequency of population in unpublished data; Alt1: Alternative allele 1; Alt1_Freq_A: Alternative allele 1 frequency of population in this study; Alt1_Freq_B: Alternative allele 1 frequency of population in unpublished data; Alt2: Alternative allele 2; Alt2_Freq_A: Alternative allele 2 frequency of population in this study; Alt2_Freq_B: Alternative allele 2 frequency of population in unpublished data. [file 12864_2020_6690_MOESM13_ESM.xlsx]

## Sheet: Sheet1
Additional file 13: Table S9. The allele frequency of the top ten highly associated SNPs between population in this study and unpublished data.
Chr	Pos (Ssc10.2)	Ref	Ref_Freq_A	Ref_Freq_B	Alt1	Alt1_Freq_A	Alt1_Freq_B	Alt2	Alt2_Freq_A	Alt2_Freq_B
11	42738578	C	0.823529	0.716216	T	0.176471	0.283784
11	70439379	A	0.647059	0.993458	G	0.352941	0.00654206
11	70801220	T	0.647059	0.618802	C	0.352941	0.381198
11	70808545	G	0.294118	0.878345	C	0.705882	0.121655
11	71068754	A	0.647059	0.991342	G	0.352941	0.00865801
11	71068779	T	0.676471	0.944915	C	0.323529	0.0550847
11	71068848	T	0.647059	0.792621	A	0.352941	0.207379
11	71068862	C	0.676471	0.284483	G	0.323529	0.715517
11	71068895	A	0.647059	0.562323	G	0.352941	0.409348	C	0	0.0283286
11	71068919	C	0.676471	0.58006	G	0.323529	0.41994
Chr: Chromosome; Pos (Ssc10.2): Position in Sus scrofa 10.2; Ref: Reference allele; Ref_Freq_A: Reference allele frequency of population in this study; Ref_Freq_B: Reference allele frequency of population in unpublished data; Alt1: Alternative allele 1; Alt1_Freq_A: Alternative allele 1 frequency of population in this study; Alt1_Freq_B: Alternative allele 1 frequency of population in unpublished…
