# Supplementary material for: Whole genome resequencing reveals an association of ABCC4 variants with preaxial polydactyly in pigs
Source: BMC Genomics. 2020 Mar 30;21:268. doi: 10.1186/s12864-020-6690-1 (PMC7106734; doi:10.1186/s12864-020-6690-1)
Supplement: Supplementary file 14 — Additional file 14: Table S10. The genotype of the top ten highly associated SNPs between population in this study and the 559 unpublished data set. Pos: Physical position; Ssc: Sus scrofa; Ref: Reference allele; Alt: Altered allele; GT_A: Genotypes of affected cases; GT_U: Genotypes of unaffected controls; GT_C: Genotypes of validation data set; The number “0” represent reference allele and “1” represent altered allele; The number behind the genotype in brackets represent the number of this genotype’s individuals; IGR: Intergenic region. The bold italic highlighted rows (*) represent the SNPs which identified by genome scanning (Additional file 5: Table S5). [file 12864_2020_6690_MOESM14_ESM.xlsx]

## Sheet: Sheet1
Additional file 14: Table S10. The genotype of the top ten highly associated SNPs between population in this study and the 559 unpublished data set.
SNP ID	Pos (Ssc 10.2)	Region	Ref	Alt	GT_A (4)	GT_U (13)	GT_C (559)
*rs791053563	11:70808545	Intron	G	C	0/0(4)	1/1(11), 0/1(2)	0/0(341), 0/1(40), 1/1(30), ./.(148)
rs709805150	11:42738578	IGR	C	T	1/1(3), 0/0(1)	0/0(13)	0/0(148), 0/1(22), 1/1(52), ./.(337)
*rs711914258	11:71068779	Intron	T	C	1/1(4)	0/0(11), 0/1(1), 1/1(1)	0/0(221), 0/1(4), 1/1(11), ./.(323)
*rs342954583	11:71068862	Intron	C	G	1/1(4)	0/0(11), 0/1(1), 1/1(1)	0/0(56), 0/1(86), 1/1(206), ./.(221)
*rs336503862	11:71068919	Intron	C	G	1/1(4)	0/0(11), 0/1(1), 1/1(1)	0/0(154), 0/1(76), 1/1(101), ./.(228)
rs320384943	11:70801220	Intron	T	C	1/1(4)	0/0(11), 1/1(2)	0/0(200), 0/1(199), 1/1(85), ./.(75)
*11:70439379	11:70439379	Exon	A	G	1/1(4)	0/0(9), 0/1(4)	0/0(528), 0/1(7), 1/1(0), ./.(24)
*11:71068754	11:71068754	Intron	A	G	1/1(4)	0/0(10), 0/1(2), 1/1(1)	0/0(229), 0/1(0), 1/1(2), ./.(328)
*rs335010523	11:71068848	Intron	T	A	1/1(4)	0/0(10), 0/1(2), 1/1(1)	0/0(289), 0/1(45), 1/1(59), ./.(166)
*rs325300849	11:71068895	Intron	A	G	1/1(4)	0/0(10), 0/1(2), 1/1(1)	0/0(159), 0/1(59), 1/1(115), ./.(206)
Pos: Physical position; Ssc: Sus scrofa; Ref: Reference allele; Alt: Altered allele; GT_A: Genotypes of affected cases; GT_U: Genotypes of unaffected controls; GT_C: Genotypes of validation data set; The number “0” represent reference allele and “1” represent altered allele; The number behind the genotype in brackets represent the number of this genotype’s individuals; IGR: Intergenic region. The…
